# Supplementary material for: Carbon-Based Transducers for Solid-Contact Calcium Ion-Selective Electrodes: Mesopore and Nitrogen-Doping Effects
Source: Membranes (Basel). 2022 Sep 19;12(9):903. doi: 10.3390/membranes12090903 (PMC9505166; doi:10.3390/membranes12090903)
Supplement: Supplementary file 1 [file membranes-12-00903-s001.zip]

Archive with 1 entries (1 files):
- membranes-1889809-supplementary.pdf
